# Supplementary material for: Drug-Resistant Tuberculosis, Lebanon, 2016 – 2017
Source: Emerg Infect Dis. 2019 Mar;25(3):564–8. doi: 10.3201/eid2503.181375 (PMC6390733; doi:10.3201/eid2503.181375)
Supplement: Appendix 2 — Additional information on individual cases in study of drug-resistant tuberculosis, Lebanon, 2016–2017. [file 18-1375-Techapp-s2.xlsx]

## Sheet: Study population
Article DOI: https://doi.org/10.3201/eid2503.181375
Appendix 2. Characteristics of the 250 tuberculosis cases with available drug susceptibility testing results included in the study
Patient ID	Reference	Sex	Nationality/status	TB history	In/out-patient	Year of birth	MTB detection – Cepheid	rpoB mutation – Cepheid	Anyplex – MTB/NTM	Culture	Anyplex – MDR (katG, inh, rpoB)	Anyplex – XDR (gyrA, rrs, eis)	DST	MLVA mtbc15-9	Comment
1	BK 0371	M	Syrian refugee	New case	NA	1993	MTB Detected	RIF S	ND	Positive	ND	ND	SSSS	21371-15
2	BK 0372	M	Lebanese	New case	NA	1955	MTB Detected	RIF S	ND	Positive	ND	ND	SSSR	8135-66
3	BK 0321	M	Syrian non refugee	New case	Outpatient	1990	MTB Detected	RIF S	ND	Positive	ND	ND	SSSR	2589-111
4	BK 0348	F	Ethiopian	New case	Outpatient	1987	MTB Detected	RIF S	ND	Positive	ND	ND	SSSS	17684-69
5	BK 0387	M	Lebanese	NA	Outpatient	1991	ND	ND	ND	Positive	ND	ND	SSSS	17656-15
6	BK 0375	M	Lebanese	New case	Outpatient	1980	MTB Detected Medium	RIF S	ND	Positive	ND	ND	SSSS	17656-15
7	BK 0316	F	Lebanese	New case	NA	2002	MTB Detected Low	RIF S	ND	Positive	ND	ND	SSSS	21372-15
8	BK 0386	M	Syrian refugee	New case	Outpatient	2000	MTB Detected Medium	RIF S	ND	Positive	ND	ND	SSSS	21373-157
9	BK 0389	F	Syrian refugee	New case	Outpatient	1985	Hemolysis	Hemolysis	ND	Positive	ND	ND	SSSR	607-15
10	BK 0341	M	Syrian	case of previous TB patient	Outpatient	1979	MTB Detected	RIF S	ND	Positive	ND	ND	SSSS	2257-15
11	BK 0334	F	Lebanese	New case	NA	2004	ND	ND	ND	Positive	PNN	NNN	SRSR	15409-62
12	BK 0410	F	Ethiopian	New case	Inpatient	1981	MTB Detected	RIF S	ND	Positive	NNN	NNN	SSSS	4539-32
13	BK 0394	M	Syrian	New case	Outpatient	1978	MTB Detected	RIF S	ND	Positive	NNN	NNN	SSSR	2257-15
14	BK 0313	M	Lebanese	case of previous TB patient	NA	1957	MTB Detected	RIF R	ND	Positive	PNP	NNN	RRRR-SSS	100-32
15	BK 0408	M	Syrian refugee	New case	Outpatient	1985	MTB Detected	RIF S	ND	Positive	NNN	NNN	SSSS	156-15
16	BK 0439	F	Bangladeshi	New case	Outpatient	1988	MTB Detected Medium	RIF S	ND	Positive	ND	ND	SSSS	21375-298
17	BK 0370	M	Sri Lankan	New case	NA	1992	MTB Detected	RIF S	ND	Positive	PNN	NNN	SRSS	858-15
18	BK 0520	F	Filipino	New case	Outpatient	1972	MTB Detected Medium	RIF S	ND	Positive	ND	ND	SSSS	6284-278
19	BK 0510	F	Ethiopian	New case	Outpatient	1989	MTB Detected Medium	RIF S	ND	Positive	ND	ND	SSSS	4542-15
20	BK 0360	F	Indian	New case	Outpatient	1993	MTB Detected	RIF S	ND	Positive	ND	ND	SRSS	?-28
21	BK 0381	M	Tanzanian	New case	Outpatient	1981	MTB Detected	RIF S	ND	Positive	NNN	NNN	SSSS	21376-15
22	BK 0531	M	Syrian refugee	New case	Outpatient	1977	MTB Detected High	RIF S	ND	Positive	ND	ND	SSSR	2257-15
23	BK 0434	M	Syrian refugee	New case	Outpatient	1962	MTB Detected Medium	RIF S	ND	Positive	NNN	PNN	SSSS	17031-223
24	BK 0544	M	Bangladeshi	New case	Outpatient	1975	MTB Detected Medium	RIF S	ND	Positive	ND	ND	SSSS	21377-76
25	BK 0454	F	Syrian refugee	New case	Outpatient	1991	MTB Detected Medium	RIF S	ND	Positive	ND	ND	SSSS	2257-15
26	BK 0435	M	Syrian refugee	case of previous TB patient	Outpatient	1964	MTB Detected Medium	RIF S	ND	Positive	NNN	NNN	SSSS	17605-62
27	BK 0573	M	Lebanese	New case	NA	1991	MTB Detected Medium	RIF S	ND	Positive	ND	ND	SSSS	2059-62
28	BK 0568	F	Syrian refugee	New case	Outpatient	1987	MTB Detected Medium	RIF S	ND	Positive	ND	ND	SSSS	5056-44
29	BK 0576	M	Palestenian	New case	NA	1982	MTB Detected High	RIF S	ND	Positive	ND	ND	SSSS	156-15
30	BK 0546	F	Ethiopian	New case	Outpatient	1992	MTB Detected Low	RIF S	ND	Positive	ND	ND	SSSS	21378-69
31	BK 0569	F	Filipino	New case	Outpatient	1991	MTB Detected Medium	RIF S	ND	Positive	ND	ND	SSSS	12416-15
32	BK 0512	F	Ethiopian	NA	NA	1992	ND	ND	positive NTM	Positive	ND	ND	SSSS	594-15	Probable false NTM identification by Anyplex
33	BK 0583	F	Ethiopian	New case	Outpatient	1986	MTB Detected Medium	RIF S	ND	Positive	ND	ND	SSSS	14099-15
34	BK 0497	M	Lebanese	New case	NA	1986	Insufficient quantity	Insufficient quantity	ND	Positive	ND	ND	SSSS	10570-157
35	BK 0503	M	Lebanese	New case	Outpatient	1959	MTB Detected Medium	RIF S	ND	Positive	ND	ND	SSSS	3435-15
36	BK 0490	F	Ethiopian	New case	Outpatient	1990	MTB Detected Low	RIF S	ND	Positive	ND	ND	SSSS	4535-32
37	BK 0323	F	Ethiopian	New case	Outpatient	1987	Hemolysis	Hemolysis	ND	Positive	NNN	NNN	SSSS	21379-15
38	BK 0335	F	Bangladeshi	New case	Inpatient	1991	Negative	Negative	ND	Positive	ND	ND	SSSS	21380-48
39	BK 0342	M	Lebanese	New case	NA	1954	MTB Detected High	RIF S	ND	Positive	ND	ND	SSSS	21381-62
40	BK 0347	M	Bangladeshi	New case	Outpatient	1979	MTB Detected	RIF S	ND	Positive	ND	ND	SSSS	21382-298
41	BK 0355	F	Filipino	case of previous TB patient	NA	1987	MTB Detected	RIF S	ND	Positive	ND	ND	SSSS	1493-137
42	BK 0356	F	Lebanese	case of previous TB patient	NA	1995	MTB Detected	RIF S	ND	Positive	ND	ND	SSSS	99-32
43	BK 0365	F	Lebanese	New case	NA	1984	ND	ND	negative	Positive	NNN	NNN	SSSS	21383-7
44	BK 0366	F	Syrian refugee	New case	Inpatient	1986	Negative	Negative	ND	Positive	NNN	NNN	SSSS	2257-15
45	BK 0368	M	Syrian refugee	New case	Outpatient	1980	Negative	Negative	ND	Positive	NNN	NNN	SSSS	2257-15
46	BK 0369	F	Syrian refugee	New case	Outpatient	1948	Negative	Negative	ND	Positive	ND	ND	SSSS	2257-15
47	BK 0373	M	Lebanese	New case	NA	1995	MTB Detected High	RIF S	ND	Positive	ND	ND	SSSS	2257-15
48	BK 0380	M	Syrian refugee	case of previous TB patient	Outpatient	1993	MTB Detected	RIF R	positive MTB	Positive	NNP	PNN	RRSS-SSS	19431-157
49	BK 0390	F	Lebanese	New case	NA	1986	ND	ND	positive MTB	Positive	NNN	NNN	SSSR	21384-419
50	BK 0392	M	Syrian refugee	New case	Outpatient	1952	MTB Detected	RIF S	ND	Positive	NNN	NNN	SSSS	21385-15
51	BK 0395	M	Lebanese	New case	NA	1948	MTB Detected	RIF S	ND	Positive	NNN	NNN	SSSS	2257-15
52	BK 0401	F	Syrian refugee	New case	NA	1965	Negative	Negative	ND	Positive	NNN	NNN	SSSS	21386-15
53	BK 0402	F	Ethiopian	New case	Outpatient	1992	MTB Detected	RIF S	ND	Positive	PNN	NNN	SRSS	8301-419
54	BK 0403	M	Lebanese	New case	Outpatient	1956	MTB Detected	RIF S	ND	Positive	NNN	NNN	SSSS	2059-62
55	BK 0406	M	Syrian	New case	NA	1984	ND	ND	positive MTB	Positive	NNN	NNN	SSSS	156-15
56	BK 0409	M	Syrian refugee	New case	Outpatient	1986	MTB Detected	RIF S	ND	Positive	NNN	NNN	SSSS	21387-15
57	BK 0411	F	Lebanese	New case	NA	1989	MTB Detected Medium	RIF S	ND	Positive	NNN	NNN	SSSS	2257-15
58	BK 0426	M	Sudanese	case of previous TB patient	Outpatient	1982	MTB Detected Medium	RIF S	ND	Positive	NNN	NNN	SSSS	12760-32
59	BK 0427	F	Ethiopian	New case	Outpatient	1990	MTB Detected Medium	RIF S	ND	Positive	NNN	NNN	SSSS	21388-32
60	BK 0428	F	Ethiopian	New case	Outpatient	1994	MTB Detected Medium	RIF S	ND	Positive	NNN	NNN	SSSS	11009-15
61	BK 0429	F	Bangladeshi	New case	Outpatient	1982	MTB Detected Low	RIF S	ND	Positive	NNN	NNN	SSSS	10777-32
62	BK 0431	M	Syrian	New case	Outpatient	2000	MTB Detected Medium	RIF S	ND	Positive	NNN	NNN	SSSS	10043-15
63	BK 0444	F	Bangladeshi	New case	Outpatient	1982	MTB Detected Medium	RIF S	ND	Positive	ND	ND	SSSS	1220-15
64	BK 0445	M	Bangladeshi	New case	Outpatient	1987	MTB Detected High	RIF S	ND	Positive	NNN	NNN	SSSS	21389-298
65	BK 0446	M	Syrian refugee	New case	Outpatient	1970	MTB Detected Low	RIF S	ND	Positive	ND	ND	SSSS	10043-15
66	BK 0447	F	Syrian refugee	New case	Outpatient	1999	MTB Detected Low	RIF S	ND	Positive	ND	ND	SSSS	10043-15
67	BK 0453	M	Syrian refugee	New case	Outpatient	1996	MTB Detected Low	RIF S	ND	Positive	ND	ND	SSSS	2257-15
68	BK 0455	M	Lebanese	New case	Outpatient	1968	MTB Detected Medium	RIF S	ND	Positive	ND	ND	SSSS	618-157
69	BK 0456	F	Syrian refugee	New case	Outpatient	1967	MTB Detected High	RIF S	ND	Positive	NNN	NNN	SRSS	2257-15
70	BK 0457	F	Sri Lankan	New case	Outpatient	1991	Negative	Negative	ND	Positive	ND	ND	SSSS	4839-32
71	BK 0489	M	Syrian	New case	Outpatient	1953	MTB Detected Low	RIF S	ND	Positive	ND	ND	SSSS	2059-15
72	BK 0491	M	Palestenian	New case	Outpatient	1974	MTB Detected Medium	RIF S	ND	Positive	ND	ND	SSSS	6731-85
73	BK 0493	F	Syrian refugee	New case	Outpatient	2001	MTB Detected Low	RIF S	ND	Positive	ND	ND	SSSS	21390-15
74	BK 0499	M	Ukrainian	case of previous TB patient	Outpatient	1982	MTB Detected Medium	RIF R	positive MTB	Positive	ND	ND	RRRR - RRR	10156-32
75	BK 0501	M	Syrian	New case	Outpatient	1990	MTB Detected High	RIF S	ND	Positive	ND	ND	SSSS	2257-15
76	BK 0502	M	Syrian refugee	New case	Outpatient	1990	MTB Detected High	RIF S	ND	Positive	ND	ND	SSSS	21391-15
77	BK 0534	M	Syrian	New case	NA	1997	MTB Detected High	RIF S	ND	Positive	ND	ND	SSSS	2257-15
78	BK 0555	F	Bangladeshi	New case	Outpatient	1996	MTB Detected High	RIF S	ND	Positive	ND	ND	SSSR	12191-1226
79	BK 0563	F	Lebanese	New case	Outpatient	1986	MTB Detected High	RIF S	ND	Positive	ND	ND	SSSS	21393-15
80	BK 0547	F	Nepali	New case	Outpatient	1966	MTB Detected Low	RIF S	ND	Positive	ND	ND	SSSS	21394-154
81	BK 0587	F	Ethiopian	New case	Outpatient	1991	MTB Detected Medium	RIF S	ND	Positive	ND	ND	SSSS	594-15
82	BK 0538	M	Syrian	New case	NA	2015	ND	ND	positive MTB	Positive	ND	ND	SSSS	2257-15
83	BK 0617	M	Palestenian	New case	NA	1967	MTB Detected High	RIF S	ND	Positive	ND	ND	SSSS	10570-1624
84	BK 0492	F	Palestenian	New case	Inpatient	1985	Negative	Negative	ND	Positive	ND	ND	SSSS	21391-15
85	BK 0609	F	Ethiopian	New case	Outpatient	1995	MTB Detected High	RIF S	ND	Positive	ND	ND	SRSS	6755-15
86	BK 0628	M	Syrian refugee	case of previous TB patient	Outpatient	1987	MTB Detected High	RIF S	ND	Positive	NNN	NNN	SRSS	21392-157
87	BK 0629	M	Bangladeshi	New case	Outpatient	1992	MTB Detected Low	RIF S	ND	Positive	ND	ND	SSSS	21395-1625
88	BK 0554	M	Lebanese	New case	Outpatient	1987	MTB Detected Medium	RIF S	ND	Positive	ND	ND	SSSS	618-157
89	BK 0571	F	Syrian	New case	NA	1992	MTB Detected Medium	RIF S	ND	Positive	ND	ND	SSSS	21386-15
90	BK 0623	M	Palestenian	New case	NA	1981	MTB Detected Medium	RIF S	ND	Positive	ND	ND	SSSS	2257-15
91	BK 0654	F	Syrian	New case	Outpatient	1999	MTB Detected High	RIF S	ND	Positive	ND	ND	SSSS	2059-62
92	BK 0567	M	Palestenian	New case	Outpatient	1984	MTB Detected Medium	RIF S	ND	Positive	ND	ND	SSSS	21396-15
93	BK 0588	F	Syrian refugee	New case	Outpatient	1984	Negative	Negative	ND	Positive	ND	ND	SSSS	2257-15
94	BK 0735	F	Lebanese	New case	Inpatient	2014	MTB Detected Medium	RIF S	ND	Positive	NNN	NNN	SSSS	21397-422
95	BK 0610	F	Filipino	New case	NA	1988	MTB Detected Low	RIF S	ND	Positive	ND	ND	SSSS	340-137
96	BK 0612	M	Lebanese	New case	Outpatient	1979	MTB Detected Medium	RIF R	ND	Positive	NNN	NNN	RSSS	255-1626
97	BK 0614	M	Lebanese	New case	Outpatient	1974	MTB Detected Low	RIF S	ND	Positive	NNN	NNN	SSSR	18257-15
98	BK 0621	M	Lebanese	New case	NA	1981	Negative	Negative	ND	Positive	ND	ND	SSSS	156-15
99	BK 0627	F	Lebanese	New case	Outpatient	1988	MTB Detected High	RIF S	ND	Positive	ND	ND	SSSS	21398-15
100	BK 0635	F	Filipino	case of previous TB patient	Outpatient	1988	MTB Detected Medium	RIF S	ND	Positive	NNN	NNN	SSSR	21399-44
101	BK 0641	M	Lebanese	New case	Outpatient	1948	MTB Detected Medium	RIF S	ND	Positive	ND	ND	SSSS	646-15
102	BK 0647	F	Lebanese	New case	Outpatient	1987	MTB Detected High	RIF S	ND	Positive	ND	ND	SSSS	2059-62
103	BK 0648	F	Ethiopian	New case	Outpatient	1989	MTB Detected Medium	RIF S	ND	Positive	ND	ND	SSSS	6576-15
104	BK 0650	F	Ethiopian	New case	NA	1993	Negative	Negative	ND	Positive	ND	ND	SSSS	5576-69
105	BK 0653	F	Senegalese	New case	Outpatient	1986	MTB Detected Low	RIF S	ND	Positive	ND	ND	SSSS	17866-15
106	BK 0509	F	Malian	New case	Outpatient	1992	MTB Detected Medium	RIF S	ND	Positive	ND	ND	SSSS	409-106
107	BK 0659	F	Ethiopian	New case	Outpatient	1994	MTB Detected Medium	RIF S	ND	Positive	ND	ND	SSSS	594-15
108	BK 0660	M	Lebanese	New case	Inpatient	1982	MTB Detected High	RIF S	ND	Positive	ND	ND	SSSS	21400-15
109	BK 0661	M	Syrian refugee	New case	Outpatient	1996	MTB Detected High	RIF S	ND	Positive	ND	ND	SSSS	3435-15
110	BK 0665	M	Syrian refugee	New case	Outpatient	1993	MTB Detected Medium	RIF S	ND	Positive	ND	ND	SSSS	2257-15
111	BK 0672	M	Lebanese	New case	Inpatient	1977	MTB Detected Medium	RIF S	ND	Positive	ND	ND	SSSS	21401-26
112	BK 0673	F	Ethiopian	New case	Outpatient	1996	Negative	Negative	negative	Positive	ND	ND	SSSS	594-15
113	BK 0679	F	Ethiopian	New case	Outpatient	1986	MTB Detected Medium	RIF S	positive MTB	Positive	ND	ND	SRSR	594-160
114	BK 0680	M	Lebanese	New case	Outpatient	1960	MTB Detected Medium	RIF S	ND	Positive	ND	ND	SSSS	6708-425
115	BK 0681	F	Lebanese	New case	Outpatient	1959	MTB Detected Medium	RIF S	ND	Positive	ND	ND	SSSS	6708-425
116	BK 0691	M	Lebanese	New case	Inpatient	1959	MTB Detected Medium	RIF S	ND	Positive	ND	ND	SSSS	10570-157
117	BK 0692	M	Lebanese	New case	NA	1961	Negative	Negative	ND	Positive	ND	ND	SSSR	18257-15
118	BK 0704	M	Lebanese	case of previous TB patient	Outpatient	1954	MTB Detected Low	RIF S	ND	Positive	NNN	PNN	SSSS	618-157
119	BK 0711	F	Ethiopian	New case	Outpatient	1938	MTB Detected Medium	RIF S	ND	Positive	ND	ND	SSSS	?-32
120	BK 0713	F	Lebanese	New case	Outpatient	1964	MTB Detected High	RIF S	ND	Positive	ND	ND	SSSS	20091-76
121	BK 0715	F	Ethiopian	New case	Outpatient	1985	MTB Detected Medium	RIF S	ND	Positive	ND	ND	SSSS	21402-15
122	BK 0716	M	Lebanese	New case	NA	1964	MTB Detected High	RIF S	ND	Positive	ND	ND	SSSS	5509-308
123	BK 0717	F	Lebanese	New case	Outpatient	1990	MTB Detected Medium	RIF S	ND	Positive	ND	ND	SSSS	17054-15
124	BK 0728	F	Lebanese	New case	Outpatient	1969	MTB Detected Medium	RIF S	ND	Positive	ND	ND	SSSR	21403-157
125	BK 0729	F	Ethiopian	New case	Outpatient	1994	MTB Detected Medium	RIF R	ND	Positive	PNP	NNN	RRRR-SSS	21404-32
126	BK 0750	F	Ethiopian	New case	Outpatient	1990	MTB Detected Low	RIF S	ND	Positive	ND	ND	SSSS	5942-15
127	BK 0756	F	Ethiopian	New case	Inpatient	1988	MTB Detected Low	RIF S	ND	Positive	ND	ND	SSSS	1557-32
128	BK 0757	F	Ethiopian	New case	Outpatient	1986	MTB Detected Medium	RIF S	ND	Positive	ND	ND	SRSR	11526-32
129	BK 0767	F	Ethiopian	New case	Outpatient	1988	MTB Detected Low	RIF S	ND	Positive	ND	ND	SSSR	2042-145
130	BK 0776	F	Ethiopian	New case	Outpatient	1989	MTB Detected High	RIF S	ND	Positive	ND	ND	SSSS	21405-17
131	BK 0779	F	Ethiopian	New case	NA	1999	MTB Detected Medium	RIF S	ND	Positive	ND	ND	SSSS	19004-17
132	BK 0784	M	Sudanese	New case	Outpatient	1990	MTB Detected Medium	RIF S	ND	Positive	ND	ND	SSSS	12760-32
133	BK 0786	F	Ethiopian	New case	Outpatient	1990	MTB Detected Medium	RIF S	ND	Positive	ND	ND	SRSS	2083-32
134	BK 0787	M	Syrian refugee	New case	Outpatient	1965	MTB Detected Medium	RIF S	ND	Positive	ND	ND	SSSS	2257-15
135	BK 0789	M	Syrian refugee	New case	Outpatient	1958	MTB Detected High	RIF S	ND	Positive	ND	ND	SSSS	905-15
136	BK 0793	F	Lebanese	New case	Outpatient	1988	MTB Detected Medium	RIF S	ND	Positive	ND	ND	SSSS	10570-157
137	BK 0694	F	Lebanese	New case	Outpatient	1955	MTB Detected High	RIF S	ND	Positive	ND	ND	SSSS	21406-1541
138	BK 0724	M	Syrian	case of previous TB patient	Outpatient	1978	MTB Detected High	RIF S	ND	Positive	ND	ND	SSSS	21390-15
139	BK 0766	F	Ethiopian	New case	Outpatient	1987	MTB Detected Low	RIF S	ND	Positive	ND	ND	SSSS	2257-15
140	BK 0768	M	Lebanese	New case	Outpatient	1985	MTB Detected Medium	RIF S	ND	Positive	ND	ND	SSSR	21407-?
141	BK 0788	F	Ethiopian	New case	Outpatient	1989	MTB Detected Low	RIF S	ND	Positive	ND	ND	SSSS	12948-167
142	BK 0790	M	Syrian refugee	New case	Outpatient	1994	MTB Detected High	RIF S	ND	Positive	ND	ND	SSSS	2257-15
143	BK 0794	M	Lebanese	New case	Inpatient	1995	MTB Detected Medium	RIF S	ND	Positive	ND	ND	SSSS	2273-15
144	BK 0797	M	Lebanese	New case	Outpatient	1972	MTB Detected Medium	RIF S	ND	Positive	ND	ND	SSSS	21408-25
145	BK 0798	M	Syrian refugee	New case	NA	1996	MTB Detected Medium	RIF S	ND	Positive	ND	ND	SSSR	21409-1627
146	BK 0800	M	Indian	New case	Outpatient	1980	MTB Detected Low	RIF S	ND	Positive	ND	ND	SSSS	NA
147	BK 0801	F	Syrian refugee	New case	Outpatient	1982	MTB Detected Medium	RIF S	ND	Positive	ND	ND	SSSS	2257-15
148	BK 0805	F	Lebanese	New case	Outpatient	1995	MTB Detected Medium	RIF S	ND	Positive	ND	ND	SSSS	17693-15
149	BK 0808	M	Lebanese	New case	NA	1984	MTB Detected High	RIF S	ND	Positive	ND	ND	SSSS	156-15
150	BK 0814	F	Ethiopian	New case	Outpatient	1994	MTB Detected Medium	RIF S	ND	Positive	ND	ND	SSSS	1310-761
151	BK 0815	F	Syrian	New case	Inpatient	1990	MTB Detected Medium	RIF S	ND	Positive	ND	ND	SSSS	21410-157
152	BK 0823	M	Lebanese	New case	NA	1971	MTB Detected High	RIF S	ND	Positive	ND	ND	SSSS	17656-15
153	BK 0826	M	Syrian	New case	Outpatient	1987	MTB Detected Medium	RIF S	ND	Positive	ND	ND	SSSS	12416-15
154	BK 0596	M	Syrian refugee	New case	Outpatient	1977	MTB Detected Medium	RIF S	ND	Positive	ND	ND	SSSS	21411-622
155	BK 0840	M	Lebanese	New case	Inpatient	1949	MTB Detected Medium	RIF S	ND	Positive	ND	ND	SSSS	NA
156	BK 0862	F	Lebanese	New case	Inpatient	1968	MTB Detected High	RIF S	ND	Positive	ND	ND	SSSS	21412-114
157	BK 0820	F	Ethiopian	New case	Outpatient	1992	MTB Detected Medium	RIF S	ND	Positive	ND	ND	SSSS	21413-15
158	BK 0833	M	Sudanese	New case	Outpatient	1990	MTB Detected Medium	RIF S	ND	Positive	ND	ND	SSSS	?-?
159	BK 0844	F	Ethiopian	New case	Outpatient	1990	MTB Detected Medium	RIF S	ND	Positive	ND	ND	SSSS	21414-15
160	BK 0838	M	Bangladeshi	New case	Outpatient	1990	MTB Detected Low	RIF S	ND	Positive	ND	ND	SSSS	2991-15
161	BK 0839	F	Ethiopian	New case	Outpatient	1991	MTB Detected Low	RIF S	ND	Positive	ND	ND	SSSS	7481-15
162	BK 0856	F	Ethiopian	New case	Outpatient	1995	MTB Detected Medium	RIF S	ND	Positive	ND	ND	SSSS	594-15
163	BK 0819	M	Sudanese	New case	Outpatient	1981	MTB Detected Low	RIF S	ND	Positive	ND	ND	SSSR	12560-32
164	BK 0867	F	Ethiopian	New case	Outpatient	1994	MTB Detected Medium	RIF S	ND	Positive	ND	ND	SSSS	21415-76
165	BK 0834	M	Lebanese	New case	Outpatient	1985	ND	ND	positive MTB	Positive	NNN	NNN	SSSS	21396-15
166	BK 0846	F	Ethiopian	New case	Outpatient	1996	MTB Detected High	RIF S	ND	Positive	ND	ND	SSSS	12402-15
167	BK 0842	F	Syrian refugee	New case	Outpatient	1991	Negative	Negative	ND	Positive	ND	ND	SSSS	2257-15
168	BK 0865	M	Syrian refugee	Relapse	Outpatient	1965	ND	ND	ND	Positive	NPP	PPN	RRRR - RRR	21416-15
169	BK 0878	F	Palestenian	New case	Outpatient	1994	MTB Detected Medium	RIF S	ND	Positive	ND	ND	SSSS	21417-31
170	BK 0879	M	Sudanese	New case	Outpatient	1990	MTB Detected Medium	RIF S	ND	Positive	ND	ND	SSSS	4532-32
171	BK 0912	F	Syrian refugee	New case	Inpatient	1993	MTB Detected High	RIF S	ND	Positive	ND	ND	SSSR	21418-52
172	BK 0917	M	Syrian refugee	New case	Outpatient	1987	MTB Detected Medium	RIF S	ND	Positive	ND	ND	SSSS	2257-15
173	BK 0928	F	Ethiopian	New case	Outpatient	1995	MTB Detected Medium	RIF S	ND	Positive	ND	ND	SSSS	21419-1628
174	BK 0939	F	Ethiopian	New case	Outpatient	1991	MTB Detected High	RIF S	ND	Positive	ND	ND	SSSS	21420-15
175	BK 0698	M	Syrian refugee	New case	Outpatient	1997	MTB Detected Medium	RIF S	ND	Positive	ND	ND	SSSS	6648-15
176	BK 0752	F	Lebanese	New case	Inpatient	2015	MTB Detected Low	RIF S	ND	Positive	III	III	SSSS	12365-15
177	BK 0816	M	Lebanese	New case	Outpatient	1944	MTB Detected Medium	RIF S	ND	Positive	ND	ND	SSSS	21421-1629
178	BK 0845	F	Syrian	New case	Outpatient	1971	MTB Detected Medium	RIF S	ND	Positive	ND	ND	SSSS	16947-5
179	BK 0847	F	Syrian	New case	Outpatient	1980	Negative	Negative	ND	Positive	ND	ND	SSSS	21422-15
180	BK 0857	M	Lebanese	New case	Outpatient	1958	MTB Detected Medium	RIF S	positive MTB	Positive	NNN	NNN	SSSS	3447-2
181	BK 0866	M	Syrian refugee	New case	Outpatient	1992	MTB Detected Medium	RIF S	ND	Positive	ND	ND	SSSS	2257-15
182	BK 0876	F	Lebanese	New case	Outpatient	2005	MTB Detected Low	RIF S	ND	Positive	ND	ND	SSSS	21423-7
183	BK 0880	M	Lebanese	New case	Outpatient	1988	MTB Detected Medium	RIF S	ND	Positive	ND	ND	SSSS	11221-16
184	BK 0881	M	Lebanese	New case	Outpatient	1960	MTB Detected High	RIF S	ND	Positive	ND	ND	SSSS	1746-817
185	BK 0882	M	Sudanese	New case	Outpatient	1981	MTB Detected Medium	RIF R	ND	Positive	PNP	PPN	RRRR - RRR	?-15
186	BK 0888	F	Ethiopian	New case	Inpatient	1992	MTB Detected Medium	RIF S	ND	Positive	ND	ND	SSSS	21424-1630
187	BK 0892	M	Lebanese	New case	Outpatient	1948	MTB Detected Low	RIF S	ND	Positive	ND	ND	SSSS	21425-15
188	BK 0893	F	Ethiopian	New case	Outpatient	1989	MTB Detected Medium	RIF S	ND	Positive	ND	ND	SSSS	1064-32
189	BK 0896	F	Ethiopian	NA	NA	1996	MTB Detected Low	RIF S	ND	Positive	ND	ND	SSSS	673-69
190	BK 0905	M	Lebanese	New case	NA	2000	MTB Detected High	RIF S	ND	Positive	ND	ND	SSSS	17693-15
191	BK 0908	M	Lebanese	New case	Outpatient	1992	MTB Detected Medium	RIF S	ND	Positive	ND	ND	SSSS	10570-157
192	BK 0916	F	Bangladeshi	New case	Inpatient	1986	MTB Detected Medium	RIF S	ND	Positive	ND	ND	SSSS	21426-298
193	BK 0923	M	Lebanese	NA	NA	2002	ND	ND	negative	Positive	ND	ND	SSSS	2059-62
194	BK 0927	M	Lebanese	New case	Outpatient	1984	MTB Detected Medium	RIF S	ND	Positive	ND	ND	SRSR	15499-120
195	BK 0932	F	Ethiopian	case of previous TB patient	Outpatient	1988	MTB Detected Low	RIF S	negative	Positive	ND	ND	SSSS	21427-15
196	BK 0937	M	Syrian non refugee	New case	Outpatient	1984	MTB Detected Medium	RIF S	ND	Positive	ND	ND	SSSS	12416-15
197	BK 0938	F	Filipino	New case	Outpatient	1991	Negative	Negative	ND	Positive	ND	ND	SSSS	1405-548
198	BK 0944	M	Sudanese	New case	NA	1983	MTB Detected High	RIF S	positive MTB	Positive	NNN	NNN	SSSR	21428-32
199	BK 0949	M	Lebanese	case of previous TB patient	Outpatient	2000	MTB Detected Medium	RIF S	ND	Positive	NNN	NNN	SSSS	21429-15
200	BK 0954	M	Egyptian	New case	Outpatient	1990	MTB Detected Low	RIF S	ND	Positive	ND	ND	SSSS	NA
201	BK 0955	F	Ethiopian	New case	Outpatient	1988	MTB Detected Medium	RIF S	ND	Positive	PNN	NNN	SRSR	1064-32
202	BK 0958	F	Lebanese	New case	NA	1995	ND	ND	ND	Positive	ND	ND	SSSR	1557-419
203	BK 0969	M	Syrian refugee	New case	Outpatient	1959	MTB Detected Medium	RIF S	ND	Positive	ND	ND	SSSS	9570-157
204	BK 0970	F	Kenyan	New case	NA	1987	MTB Detected Low	RIF S	ND	Positive	ND	ND	SRSS	1310-189
205	BK 0971	M	Syrian refugee	New case	Outpatient	1985	MTB Detected Medium	RIF S	ND	Positive	ND	ND	SSSS	17693-15
206	BK 0973	F	Syrian refugee	New case	Outpatient	2002	MTB Detected Low	RIF S	ND	Positive	ND	ND	SSSS	10043-15
207	BK 0974	M	Lebanese	New case	Inpatient	1935	MTB Detected very Low	RIF S	ND	Positive	ND	ND	SSSS	21368-1623
208	BK 0978	F	Ethiopian	New case	Outpatient	1990	MTB Detected Medium	RIF S	ND	Positive	ND	ND	SSSS	322-26
209	BK 0979	M	Syrian refugee	case of previous TB patient	Outpatient	1991	MTB Detected Medium	RIF S	positive MTB	Positive	NNN	NNN	SSSR	2257-15
210	BK 0983	M	Syrian	New case	Outpatient	1983	MTB Detected Medium	RIF S	ND	Positive	ND	ND	SSSS	2059-15
211	BK 0984	M	Lebanese	New case	Outpatient	1964	MTB Detected Medium	RIF S	ND	Positive	ND	ND	SSSS	21369-167
212	BK 0985	M	Lebanese	New case	NA	1997	MTB Detected Medium	RIF S	ND	Positive	ND	ND	SSSS	21370-162
213	BK 0991	M	Syrian	New case	NA	1990	MTB Detected very Low	RIF S	ND	Positive	ND	ND	SSSS	2273-15
214	BK 0993	F	Ethiopian	New case	Outpatient	1997	MTB Detected Low	RIF S	ND	Positive	ND	ND	SSSS	4535-32
215	BK 0994	M	Lebanese	New case	NA	1989	MTB Detected Medium	RIF S	ND	Positive	ND	ND	SSSS	9048-332
216	BK 0997	F	Ethiopian	New case	NA	1988	MTB Detected very Low	RIF S	ND	Positive	ND	ND	SRSR	21430-15
217	BK 0998	F	Ethiopian	New case	NA	1992	MTB Detected Medium	RIF S	ND	Positive	ND	ND	SSSS	21431-1631
218	BK 1001	F	Filipino	New case	NA	1992	MTB Detected very Low	RIF S	ND	Positive	ND	ND	SRSS	4713-44
219	BK 1007	M	Bangladeshi	New case	Outpatient	1990	MTB Detected Low	RIF S	ND	Positive	ND	ND	SSSS	10486-32
220	BK 1011	M	Lebanese	New case	Inpatient	1972	ND	ND	positive MTB	Positive	ND	ND	SSSS	17656-15
221	BK 1013	F	Syrian refugee	New case	Outpatient	1998	MTB Detected Low	RIF S	ND	Positive	ND	ND	SSRS	NA
222	BK 1017	F	Ethiopian	New case	Outpatient	1985	Negative	Negative	ND	Positive	ND	ND	SSSR	1557-25
223	BK 1021	F	Filipino	New case	Outpatient	1990	MTB Detected very Low	RIF S	ND	Positive	ND	ND	SSSS	?-548
224	BK 1024	F	Ethiopian	New case	Outpatient	1989	MTB Detected Low	RIF S	ND	Positive	ND	ND	SSSS	21432-25
225	BK 1027	M	Sudanese	New case	Outpatient	1985	MTB Detected High	RIF S	ND	Positive	ND	ND	SSSS	?-32
226	BK 1031	F	Ethiopian	New case	Outpatient	1995	MTB Detected Medium	RIF S	ND	Positive	ND	ND	SSSS	13047-1632
227	BK 1034	F	Ethiopian	New case	NA	1989	MTB Detected Medium	RIF S	ND	Positive	ND	ND	SSSS	6631-76
228	BK 1036	F	Ethiopian	New case	Outpatient	1994	MTB Detected Medium	RIF S	ND	Positive	ND	ND	SSSS	?-69
229	BK 1038	F	Ethiopian	New case	Outpatient	1991	MTB Detected Medium	RIF S	ND	Positive	ND	ND	SSSS	17326-32
230	BK 1039	M	Sudanese	New case	Outpatient	1988	MTB Detected very Low	RIF R (1st test) RIF S ( 2nd test)	ND	Positive	NNN	NNN	SSSS	10486-32
231	BK 1054	M	Syrian refugee	New case	Outpatient	1964	MTB Detected Medium	RIF S	ND	Positive	ND	ND	SSSR	21433-28
232	BK 1055	M	Syrian refugee	case of previous TB patient	NA	1977	MTB Detected Medium	RIF S	ND	Positive	NNN	NNN	SSSS	13227-16
233	BK 1065	F	Ethiopian	New case	Outpatient	1991	MTB Detected very Low	RIF Indeterminate	ND	Positive	ND	ND	SSSS	335-15
234	BK 1066	M	Syrian non refugee	case of previous TB patient	NA	1973	MTB Detected Medium	RIF S	ND	Positive	NNN	NNN	SSSS	12416-15
235	BK 1074	M	Syrian refugee	New case	Inpatient	1961	MTB Detected Medium	RIF S	ND	Positive	ND	ND	SSSS	12416-15
236	BK 1076	M	Syrian refugee	New case	Outpatient	1978	MTB Detected Medium	RIF S	ND	Positive	ND	ND	SSSS	17657-298
237	BK 1082	M	Lebanese	New case	Inpatient	1984	Negative	Negative	ND	Positive	ND	ND	SSSS	156-15
238	BK 1083	M	Syrian	New case	Outpatient	1994	MTB Detected Medium	RIF S	ND	Positive	ND	ND	SSSR	21434-15
239	BK 1090	M	Indian	New case	Outpatient	1990	Negative	Negative	ND	Positive	ND	ND	SRSR	21435-32
240	BK 1091	M	Syrian refugee	New case	Outpatient	1977	MTB Detected Low	RIF S	ND	Positive	ND	ND	SSSS	2257-15
241	BK 1093	M	Syrian refugee	new case	Outpatient	1999	MTB Detected Medium	RIF S	ND	Positive	ND	ND	SSSS	17031-223
242	BK 1103	M	Syrian refugee	New case	Outpatient	1987	MTB Detected Medium	RIF S	ND	Positive	ND	ND	SSSS	156-15
243	BK 1105	F	Syrian refugee	new case	Outpatient	1989	Negative	Negative	ND	Positive	ND	ND	SSSS	2257-15
244	BK 1108	F	Ethiopian	new case	Outpatient	1990	MTB Detected Medium	RIF S	ND	Positive	ND	ND	SSSS	8729-15
245	BK 1121	F	Ethiopian	New case	Outpatient	1985	Negative	Negative	ND	Positive	ND	ND	SSSS	21436-15
246	BK 1127	M	Bangladeshi	new case	Outpatient	1988	MTB Detected very Low	RIF S	negative	Positive	ND	ND	SSSR	21437-298
247	BK 0802	M	Syrian refugee	New case	Outpatient	1983	MTB Detected High	RIF S	ND	Positive	ND	ND	SSSS	1083-33
248	BK 0397	M	Syrian refugee	New case	NA	1971	MTB Detected	RIF S	ND	Positive	NNN	NNN	SSSS	21374-62
249	BK 0422	F	Lebanese	New case	Inpatient	1967	ND	ND	positive MTB	Positive	ND	ND	SSSS	17031-223
250	BK 0575	M	Lebanese	New case	NA	1994	MTB Detected Low	RIF S	ND	Positive	ND	ND	SSSS	2257-15

## Sheet: Table legend
Legend
NA	Not available
ND	Not done
Anyplex	I = Invalid; N = negative, no mutation detected; P = positive, detected mutation
DST	Rifampicin, Isoniazid, Ethambutol, Streptomycin – Amikacin, Kanamycin, Levofloxacin R = Resistance S = Susceptible
	Note: question mark in the MLVA Mtbc 15-9 reflects the absence of a detectable allele in a locus part of the 15- or the 9-locus subsets. None of the 7 concerned samples clustered with any of the 6 MDR or XDR cases.
